# Supplementary material for: Development of a programmable magnetic agitation device to maintain colloidal suspension of cells during microfluidic syringe pump perfusion
Source: PLoS One. 2023 Mar 8;18(3):e0282563. doi: 10.1371/journal.pone.0282563 (PMC9994697; doi:10.1371/journal.pone.0282563)
Supplement: S1 Dataset — (XLSX) [file pone.0282563.s002.xlsx]

## Sheet: Fig. 2
	HBSS	External magnet velocity (mm/s)	Stir bar velocity (mm/s)	SD
		14.77	14.83	0.97
		24.68	23.11	1.89
		36.18	33.16	5.2
		44.2	41.54	5.32
	Alginate	External magnet velocity (mm/s)	Stir bar velocity (mm/s)	SD
		14.77	15.51	2.03
		24.68	23.94	3.37
		36.18	33.12	4.16
		44.2	38.4	7.36

## Sheet: Fig. 3A
	Concentration (cells/ml)
	No Stirring	Time (min)	Exp 1	Exp 2	Exp 3
		0	5200000	4862500	4975000
		15	5062500	4900000	4750000
		30	3600000	4450000	4250000
		60	3200000	3675000	3187500
		90	2625000	2587500	2587500
		120	2650000	2150000	2412500
	Manual	Time (min)	Exp 1	Exp 2	Exp 3
		0	4975000	5012500	5162500
		15	5337500	4937500	4925000
		30	4525000	4987500	5162500
		60	4962500	5075000	5262500
		90	4662500	4950000	4962500
		120	4725000	4787500	5325000
	Low rate	Time (min)	Exp 1	Exp 2	Exp 3
		0	4837500	4812500	4962500
		15	3525000	5225000	5075000
		30	3412500	3912500	4937500
		60	3962500	4350000	5275000
		90	4637500	4537500	4137500
		120	5412500	6312500	4212500
	High rate	Time (min)	Exp 1	Exp 2	Exp 3
		0	5175000	5137500	5012500
		15	5187500	5225000	5037500
		30	5162500	5025000	5037500
		60	5237500	5025000	4975000
		90	5150000	5062500	5175000
		120	5075000	5125000	4875000

## Sheet: Fig. 3B
	Standard deviation at each time point from Fig. 3A
	Time (min)	No stirring	Manual	Low rate	High rate
	15	156292	234632	941187	99215.7
	30	444410	329378	777416	76034.5
	60	277920	151554	674344	139381
	90	21650.6	169712	264575	59072.7
	120	250104	329852	1.05357e+06	132288

## Sheet: Fig. 3C
	% Cell viability at t = 120 min
		No stirring	Manual	Low rate	High rate
	Exp 1	95.92	97.807	98.664	97.957
	Exp 2	96.929	98.064	98.297	98.538
	Exp 3	93.643	97.692	96.872	98.458

## Sheet: Fig. 4
	Gene expression
	Piezo1/Gapdh
		No stirring	Manual	Low rate	High rate
	Exp 1	0.0501876	0.0621435	0.0867161	0.0621142
	Exp 2	0.054999	0.086999	0.0637111	0.041718
	Exp 3	0.10208	0.053687	0.055679	0.076619
	Acta2/Gapdh
		No stirring	Manual	Low rate	High rate
	Exp 1	0.0011808	0.0051928	0.002218	0.0039659
	Exp 2	0.0045938	0.008443	0.0067143	0.0048719
	Exp 3	0.008852	0.00737	0.016653	0.003354
	Ctgf/Gapdh
		No stirring	Manual	Low rate	High rate
	Exp 1	0.0836881	0.0528562	0.111162	0.0444422
	Exp 2	0.0345511	0.074567	0.133717	0.063053
	Exp 3	0.022776	0.056615	0.037584	0.051518
